# Supplementary material for: Interference of Large Clostridial Glucosyltransferases with the Endolysosomal Pathway: Toxin-Induced Imbalance of Early Endosomes, Functional Lysosomes and Autophagosomes
Source: Toxins (Basel). 2026 Apr 15;18(4):186. doi: 10.3390/toxins18040186 (PMC13119598; doi:10.3390/toxins18040186)
Supplement: Supplementary file 1 [file toxins-18-00186-s001.zip]

Archive with 1 entries (1 files):
- toxins-4206905-supplementary.pdf
